# Supplementary material for: Xiaoyao San ameliorates maternal inflammation-induced neurobehavioral deficits by modulating the microbiota-gut-brain axis in offspring
Source: Front Pharmacol. 2025 May 19;16:1563496. doi: 10.3389/fphar.2025.1563496 (PMC12127538; doi:10.3389/fphar.2025.1563496)
Supplement: Supplementary file 2 [file DataSheet1.xlsx]

## Sheet: Sheet1
Data	Response variable	n	Hypothesis test	Test value	P value	Summary
Figure 1C	Habituation	n = 9-10 for each group	Two-way ANOVA with Sidak's post-hoc test	F (1, 88) = 1.589, P = 0.2109 for row factor F (4, 88) = 1.579, P = 0.1869 for column factor	CON + Veh, P = 0.9997 MIA+ Veh, P = 0.2073 MIA + XYS-L, P = 0.5592 MIA + XYS-M, P = 0.9946 MIA + XYS-H, P = 0.0696	ns ns ns ns ns
Figure 1D	Sociability	n = 9-10 for each group	Two-way ANOVA with Sidak's post-hoc test	F (1, 88) = 15.97, P = 0.0001 for row factor F (4, 88) = 1.606, P = 0.1798 for column factor	CON + Veh, P < 0.0001 MIA+ Veh, P = 0.0369 MIA + XYS-L, P = 0.1342 MIA + XYS-M, P = 0.8855 MIA + XYS-H, P = 0.0311	**** * ns ns *
Figure 1E	Sociability index	n = 9-10 for each group	One-way ANOVA with Tukey's post-hoc test	F (4, 44) = 6.855, P = 0.0002	CON vs. MIA, P < 0.0001 MIA+ Veh vs. MIA + XYSL, P = 0.0563 MIA + Vehvs. MIA + XYSM, P = 0.2187 MIA + Vehvs. MIA + XYSH", P = 0.0250	**** ns ns *
Figure 1F	Social novelty	n = 9-10 for each group	Two-way ANOVA with Sidak's post-hoc test	F (1, 88) = 3.205, P = 0.0768 for row factor F (4, 88) = 1.005, P = 0.4094 for column factor	CON + Veh, P = 0.0047 MIA+ Veh, P = 0.0055 MIA + Veh+ XYS-L, P = 0.9471 MIA + Veh+ XYS-M, P = 0.9991 MIA + Veh+ XYS-H, P = 0.0234	** ** ns ns *
Figure 1G	SociaL novelty index	n = 9-10 for each group	One-way ANOVA with Tukey's post-hoc test	F (4, 44) = 5.246, P = 0.0015	CON vs. MIA+ Veh, P = 0.0012 MIA + Vehvs. MIA + XYSL, P = 0.1357 MIA + Vehvs. MIA + XYSM, P = 0.2375 MIA + Veh vs. MIA + XYSH", P = 0.0065	** ns ns **
Figure 1I	Marble burying index	n = 9-10 for each group	One-way ANOVA with Tukey's post-hoc test	F (4, 45) = 21.57, P < 0.0001	CON + Veh vs. MIA + Veh, P = 0.0021 MIA + Veh vs. MIA + XYS-L, P = 0.9625 MIA + Veh vs. MIA + XYS-M, P = 0.0011 MIA + Veh vs. MIA + XYS-H, P = 0.0011	** ** ns *
Figure 2A	Alpha diversity (observed species)	n = 4 for each group	Two–sided unpaired Student’s t tests	t = 0.4655, df = 6	P = 0.6580	ns
Figure 2B	Chao1	n = 4 for each group	Two–sided unpaired Student’s t tests	t = 0.5405, df = 6	P = 0.6083	ns
Figure 2C	Simpson	n = 4 for each group	Two–sided unpaired Student’s t tests	t = 0.01906, df = 6	P = 0.9854	ns
Figure 2D	Shannon	n = 4 for each group	Two–sided unpaired Student’s t tests	t = 0.02403, df = 6	P = 0.9816	ns
Figure 3C	Habituation	n = 12 for each group	Two-way ANOVA with Sidak's post-hoc test	F (1, 66) = 1.049, P = 0.3095 for row factor F (2, 66) = 4.187, P = 0.0194 for column factor	CON + Veh, P = 0.9688 MIA+ Veh, P = 0.2395 MIA + B. Fragilis , P = 0.9763	ns ns ns
Figure 3D	Sociability	n = 12 for each group	Two-way ANOVA with Sidak's post-hoc test	F (1, 66) = 18.57, P < 0.0001, for row factor F (2, 66) = 3.547, P = 0.0344 for column factor	CON + Veh, P < 0.0001 MIA+ Veh, P = 0.0024 MIA + B. Fragilis , P < 0.0001	**** ** ****
Figure 3E	Sociability index	n = 12 for each group	One-way ANOVA with Tukey's post-hoc test	F (2, 33) = 25.11, P < 0.0001	CON + Veh vs. MIA + Veh, P < 0.0001 MIA + Veh vs. MIA + B. uniformis, P < 0.0001	**** ****
Figure 3F	Social novelty	n = 12 for each group	Two-way ANOVA with Sidak's post-hoc test	F (1, 66) = 12.18, P = 0.0009 for row factor F (2, 66) = 2.267, P = 0.1116 for column factor	CON + Veh, P < 0.0001 MIA+ Veh, P < 0.0001 MIA + B. Fragilis , P = 0.0004	**** **** ***
Figure 3G	SociaL novelty index	n = 12 for each group	One-way ANOVA with Tukey's post-hoc test	F (2, 33) = 30.37, P < 0.0001	CON + Veh vs. MIA + Veh, P < 0.0001 MIA + Veh vs. MIA + B. uniformis, P < 0.0001	**** ****
Figure 3I	Marble burying index	n = 12 for each group	One-way ANOVA with Tukey's post-hoc test	F (2, 33) = 32.98, P < 0.0001	CON + Veh vs. MIA + Veh, P < 0.0001 CON + Veh vs. MIA + B. uniformis, P = 0.9909 MIA + Veh vs. MIA + B. uniformis, P < 0.0001	**** ns ****
Figure 4I	mRNA levels	n = 4 for each group	One-way ANOVA with Tukey's post-hoc test	F (2, 9) = 11.54, P < 0.0001	Slc7a9, CON + Veh vs. MIA + Veh, P = 0.003 Slc7a9, MIA + Veh vs. MIA + XYS-H, P = 0.0043 Slc3a1, CON + Veh vs. MIA + Veh, P = 0.035 Slc3a1, MIA + Veh vs. MIA + XYS-H, P = 0.021 Slc6a19, CON + Veh vs. MIA + Veh, P = 0.0006 Slc6a19, MIA + Veh vs. MIA + XYS-H, P = 0.004 Slc7a8, CON + Veh vs. MIA + Veh, P = 0.0075 Slc7a8, MIA + Veh vs. MIA + XYS-H, P = 0.0061	*** ## * # *** ### ** ##
Figure 4C	Habituation	n = 12 for each group	Two-way ANOVA with Sidak's post-hoc test	F (1, 66) = 1.049, P = 0.3095 for row factor F (2, 66) = 4.187, P = 0.0194 for column factor	CON + Veh, P = 0.9688 MIA+ Veh, P = 0.2395 MIA + B. Fragilis , P = 0.9763	ns ns ns
Figure 4D	Sociability	n = 12 for each group	Two-way ANOVA with Sidak's post-hoc test	F (1, 66) = 18.57, P < 0.0001, for row factor F (2, 66) = 3.547, P = 0.0344 for column factor	CON + Veh, P < 0.0001 MIA+ Veh, P = 0.0024 MIA + B. Fragilis , P < 0.0001	**** ** ****
Figure 4E	Social novelty	n = 12 for each group	Two-way ANOVA with Sidak's post-hoc test	F (1, 66) = 12.18, P = 0.0009 for row factor F (2, 66) = 2.267, P = 0.1116 for column factor	CON + Veh, P < 0.0001 MIA+ Veh, P < 0.0001 MIA + B. Fragilis , P = 0.0004	**** **** ***
Figure 4G	Marble burying index	n = 12 for each group	One-way ANOVA with Tukey's post-hoc test	F (2, 33) = 32.98, P < 0.0001	CON + Veh vs. MIA + Veh, P < 0.0001 CON + Veh vs. MIA + B. uniformis, P = 0.9909 MIA + Veh vs. MIA + B. uniformis, P < 0.0001	**** ns ****
Figure 5A	Gln (fold change, serum)	n = 6 for each group	One-way ANOVA with Tukey's post-hoc test	F (2, 15) = 16.73, P = 0.0002	CON + Veh vs. MIA + Veh, P = 0.0002 CON + Veh vs. MIA + B. uniformis, P = 0.5699 MIA + Veh vs. MIA + B. uniformis, P = 0.0014	*** ns **
Figure 5B	Glu (fold change, serum)	n = 6 for each group	One-way ANOVA with Tukey's post-hoc test	F (2, 15) = 29.42, P < 0.0001	CON + Veh vs. MIA + Veh, P < 0.0001 CON + Veh vs. MIA + B. uniformis, P = 0.9926 MIA + Veh vs. MIA + B. uniformis, P < 0.0001	**** ns ****
Figure 5C	Gln (fold change, mPFC)	n = 6 for each group	One-way ANOVA with Tukey's post-hoc test	F (2, 15) = 38.30, P < 0.0001	CON + Veh vs. MIA + Veh, P < 0.0001 CON + Veh vs. MIA + B. uniformis, P = 0.1512 MIA + Veh vs. MIA + B. uniformis, P < 0.0001	**** ns ****
Figure 5D	Glu (fold change, mPFC)	n = 6 for each group	One-way ANOVA with Tukey's post-hoc test	F (2, 15) = 15.69, P = 0.0002	CON + Veh vs. MIA + Veh, P = 0.0007 CON + Veh vs. MIA + B. uniformis, P = 0.9792 MIA + Veh vs. MIA + B. uniformis, P = 0.0005	*** ns ***
Figure 5E	GABA (fold change, mPFC)	n = 6 for each group	One-way ANOVA with Tukey's post-hoc test	F (2, 15) = 20.54, P < 0.0001	CON + Veh vs. MIA + Veh, P = 0.0004 CON + Veh vs. MIA + B. uniformis, P = 0.7100 MIA + Veh vs. MIA + B. uniformis, P < 0.0001	*** ns ****
Figure 5F	mRNA levels	n = 4 for each group	One-way ANOVA with Tukey's post-hoc test	F (2, 9) = 12.37, P < 0.0001	Slc7a9, CON + Veh vs. MIA + Veh, P = 0.0006 Slc7a9, MIA + Veh vs. MIA + B. uniformis, P = 0.0086 Slc3a1, CON + Veh vs. MIA + Veh, P = 0.0075 Slc3a1, MIA + Veh vs. MIA + B. uniformis, P = 0.023 Slc6a19, CON + Veh vs. MIA + Veh, P = 0.0056 Slc6a19, MIA + Veh vs. MIA + B. uniformis, P = 0.024 Slc7a8, CON + Veh vs. MIA + Veh, P = 0.0085 Slc7a8, MIA + Veh vs. MIA + B. uniformis, P = 0.0316	*** ## ** # ** # ** #
Figure 7E	GFAP+ cells per mm2	n = 4 for each group	One-way ANOVA with Tukey's post-hoc test	F (2, 9) = 9.295, P = 0.0065	CON + Veh vs. MIA + Veh, P = 0.0083 CON + Veh vs. MIA + XYS-H, P = 0.8704 MIA + Veh vs. MIA + XYS-H, P = 0.0179	** ns *
Figure 7F	Iba1+ cells per mm2	n = 4 for each group	One-way ANOVA with Tukey's post-hoc test	F (2, 9) = 0.3536, P = 0.7115	CON + Veh vs. MIA + Veh, P = 0.6887 CON + Veh vs. MIA + XYS-H, P = 0.8978 MIA + Veh vs. MIA + XYS-H, P = 0.9181	ns ns ns
Figure 7G	PV+ cells per mm2	n = 4 for each group	One-way ANOVA with Tukey's post-hoc test	F (3, 28) = 7.734, P = 0.0006	CON + Veh vs. MIA + Veh, P = 0.0249 CON + Veh vs. MIA + XYS-H, P = 0.9900 MIA + Veh vs. MIA + XYS-H, P = 0.0202	* ns *
Figure 7H	c-Fos+ cells per mm2	n = 4 for each group	One-way ANOVA with Tukey's post-hoc test	F (2, 9) = 20.54, P = 0.0004	CON + Veh vs. MIA + Veh, P = 0.0013 CON + Veh vs. MIA + XYS-H, P = 0.8789 MIA + Veh vs. MIA + XYS-H, P = 0.0007	** ns ***
Figure S1A	Serum IL-6 (pg/ml)	n = 5 for each group	Two–sided unpaired Student’s t tests	t = 8.390, df = 8	P < 0.0001	****
Figure S1B	Serum IL-17 (pg/ml)	n = 5 for each group	Two–sided unpaired Student’s t tests	t = 5.235, df = 8	P = 0.0008	***
Figure S2B	Time in open arms	n = 10 for each group	One-way ANOVA with Tukey's post-hoc test	F (4, 45) = 1.938, P = 0.5919	CON + Veh vs. MIA + Veh, P = 0.1959 MIA + Veh vs. MIA + XYS-L, P = 0.2319 MIA + Veh vs. MIA + XYS-M, P = 0.6706 MIA + Veh vs. MIA + XYS-H, P = 0.4326	ns ns ns ns
Figure S2C	Time in close arms	n = 10 for each group	One-way ANOVA with Tukey's post-hoc test	F (4, 45) = 4.135, P = 0.3235	CON + Veh vs. MIA + Veh, P = 0.4743 MIA + Veh vs. MIA + XYS-L, P = 0.5862 MIA + Veh vs. MIA + XYS-M, P = 0.8704 MIA + Veh vs. MIA + XYS-H, P = 0.1267	ns ns ns ns
Figure S2D	Mean velocity	n = 10 for each group	One-way ANOVA with Tukey's post-hoc test	F (4, 45) = 2.136, P = 0.0919	CON + Veh vs. MIA + Veh, P = 0.5919 MIA + Veh vs. MIA + XYS-L, P = 0.9311 MIA + Veh vs. MIA + XYS-M, P = 0.7906 MIA + Veh vs. MIA + XYS-H, P = 0.9867	ns ns ns ns
Figure S2E	Mean velocity	n = 10 for each group	One-way ANOVA with Tukey's post-hoc test	F (4, 45) = 0.6360, P = 0.6395	CON + Veh vs. MIA + Veh, P = 0.5919 MIA + Veh vs. MIA + XYS-L, P = 0.9311 MIA + Veh vs. MIA + XYS-M, P = 0.7906 MIA + Veh vs. MIA + XYS-H, P = 0.9867	ns ns ns ns
Figure S2G	Distance traveled	n = 10 for each group	One-way ANOVA with Tukey's post-hoc test	F (4, 45) = 0.7837, P = 0.7231	CON + Veh vs. MIA + Veh, P = 0.4673 MIA + Veh vs. MIA + XYS-L, P = 0.9643 MIA + Veh vs. MIA + XYS-M, P = 0.6589 MIA + Veh vs. MIA + XYS-H, P = 0.6321	ns ns ns ns
Figure S2H	Entires in the ceter	n = 10 for each group	One-way ANOVA with Tukey's post-hoc test	F (4, 45) = 1.3457, P = 0.2764	CON + Veh vs. MIA + Veh, P = 0.2358 MIA + Veh vs. MIA + XYS-L, P = 0.7395 MIA + Veh vs. MIA + XYS-M, P = 0.5690 MIA + Veh vs. MIA + XYS-H, P = 0.7842	ns ns ns ns
Figure S2I	Time spent in the center	n = 10 for each group	One-way ANOVA with Tukey's post-hoc test	F (4, 45) = 2.1454, P = 0.1724	CON + Veh vs. MIA + Veh, P = 0.3418 MIA + Veh vs. MIA + XYS-L, P = 0.4582 MIA + Veh vs. MIA + XYS-M, P = 0.6923 MIA + Veh vs. MIA + XYS-H, P = 0.4971	ns ns ns ns
Figure S2J	Mean velocity	n = 10 for each group	One-way ANOVA with Tukey's post-hoc test	F (4, 45) = 1.986, P = 0.1129	CON + Veh vs. MIA + Veh, P = 0.6005 MIA + Veh vs. MIA + XYS-L, P = 0.3206 MIA + Veh vs. MIA + XYS-M, P = 0.1502 MIA + Veh vs. MIA + XYS-H, P = 0.1186	ns ns ns ns
Figure S2K	Immobility (TST)	n = 10 for each group	One-way ANOVA with Tukey's post-hoc test	F (4, 45) = 1.272, P = 0.2949	CON + Veh vs. MIA + Veh, P = 0.8186 MIA + Veh vs. MIA + XYS-L, P = 0.9989 MIA + Veh vs. MIA + XYS-M, P = 0.8333 MIA + Veh vs. MIA + XYS-H, P = 0.9880	ns ns ns ns
Figure S2L	Immobility (FST)	n = 10 for each group	One-way ANOVA with Tukey's post-hoc test	F (4, 45) = 0.4064, P = 0.8030	CON + Veh vs. MIA + Veh, P = 0.9380 MIA + Veh vs. MIA + XYS-L, P = 0.9968 MIA + Veh vs. MIA + XYS-M, P = 0.99831 MIA + Veh vs. MIA + XYS-H, P = 0.9915	ns ns ns ns
Figure S3A	mPFC Gabra6 mRNA leves	n = 3 for each group	Two–sided unpaired Student’s t tests	t = 3.964, df = 4	P = 0.0166	*
Figure S3B	mPFC Gabrd mRNA leves	n = 3 for each group	Two–sided unpaired Student’s t tests	t = 3.270, df = 4	P = 0.0308	*
Figure S3C	mPFC Gabrg1 mRNA leves	n = 3 for each group	Two–sided unpaired Student’s t tests	t = 2.681, df = 4	P = 0.0552	ns
Figure S3D	mPFC Gabrg1 mRNA leves	n = 3 for each group	Two–sided unpaired Student’s t tests	t = 1.962, df = 4	P = 0.1213	ns
